# Supplementary material for: Revitalizing maize downy mildew management: harnessing new-generation fungicides and host plant resistance
Source: BMC Plant Biol. 2025 Feb 17;25:211. doi: 10.1186/s12870-024-05882-z (PMC11831823; doi:10.1186/s12870-024-05882-z)
Supplement: Supplementary file 1 — Supplementary Material 1 [file 12870_2024_5882_MOESM1_ESM.xlsx]

## Sheet: Supplementary Table 1
	Supplementary Table 1. Understanding the Spatial and Temporal Dynamics of Maize Downy Mildew
	S. No	Taluk	District	Per cent Disease Incidence
				2018	2019	2021	2022	Taluk Mean	District Mean
	1	Mandya	Mandya	42	19.1	26	39	31.5	21.3
	2	Malavalli		26	31	14	22	23.3
	3	Pandavapura		36	42	21	26	31.3
	4	KR Pete		12	11	10	14.5	11.9
	5	Maddur		8	9	11	6.2	8.6
	6	Periyapatna	Mysore	12	19	22	24	19.3	19.3
	7	Hunsur		24	23	26	19	23
	8	HD Kote		19	15	18.5	9.5	15.5
	9	Belur	Hassan	3.4	6	12	8	7.4	9.1
	10	Chennarayapatna		6.9	8	15	12	10.5
	11	Arkagudu		15.2	6	9	8	9.6
	12	Doddaballapur	Bangalore Rural	26	5	8	12	12.8	12.9
	13	Hosakote		19	18	4	11	13
	14	Bagepalli	Chikkaballapur	9	12	9	15	11.3	15.4
	15	Gudibande		15	19	21	23	19.5
	16	Chamarajnagar	Chamarajanagar	4	6	22	21	13.3	16.9
	17	Kollegala		14	16	24	28	20.5
	18	Ramnagara	Ramanagar	18	7	9	19	13.3	12
	19	Channapatna		16	9	9.1	9	10.8
			Year Mean	17.1	14.8	15.3	17.2
