# Supplementary material for: Revitalizing maize downy mildew management: harnessing new-generation fungicides and host plant resistance
Source: BMC Plant Biol. 2025 Feb 17;25:211. doi: 10.1186/s12870-024-05882-z (PMC11831823; doi:10.1186/s12870-024-05882-z)
Supplement: Supplementary file 2 — Supplementary Material 2 [file 12870_2024_5882_MOESM2_ESM.xlsx]

## Sheet: Supplementary Table 3
Supplementary Table 3. Characterization of 22 Maize Inbreds Resistant to Downy Mildew: DUS Traits for Applicability and Reproducibility
S. No.	Resistant Inbreds	Plant Height (cm)	Cob Length (cm)	Leaf Angle between Blade and Stem	Leaf attitude of blade	Stem: Anthocyanin colouration of brace roots	Tassel: Time of anthesis (Days)	Tassel: Anthocyanin colouration at base of glume	Tassel:Anthocyanin colouration of glumes excluding base	Tassel:Anthocyanin colouration of anthers	Tassel:Density of spikelets	Tassel: Angle between main axis & lateral branches	Tassel:attitude of lateral branches	Ear : Time of silk emergence (Days)	Ear: Anthocyanincolouration of silk	Leaf : Anthocyanin colouration of sheath	Tassel: Length of main axis above lowest side branch	Leaf : Width of the blade	Ear :shape	Ear : Yype iof the grain	Ear: Colour of top grain	Ear : Anthocyanin colouration of glumes of cob	Kernel : Row arrangement	Kernel shape	Test weight (grams)	Cob length (cm)	Cob girth (cm)	Kernel rows (numbers)	Number of grains/kernel row
1	MAI-1	117	8.9	Wide	Drooping	Present	50	Present	Present	Absent	Dense	Wide	Curved	52	Present	Absent	Long	Broad	Cylindrical	Flint	Yellow	White	Straight	Round	29	12.4	12.8	12	39.85
2	MAI-3	126.2	9.54	Narrow	Drooping	Present	47	Present	Present	Absent	Dense	wide	Curved	48	Present	Absent	Medium	Medium	Cylindrical	Flint	Orange	White	Straight	Round	23	9.2	12.8	14.4	29.5
3	MAI-7	133	9.58	Narrow	Drooping	Present	45	Absent	Present	Absent	Dense	wide	Curved	47	Absent	Absent	Medium	Broad	Conical	Flint	Orange	White	Straight	Round	26	12	10.5	9	13
4	MAI-10	121	8.86	Narrow	Drooping	Absent	42	Absent	Absent	Absent	Sparse	wide	Curved	44	Absent	Absent	Medium	Broad	Conical Cylindrical	Flint	Orange	White	Straight	Round	28	11	10	6.66667	15
5	MAI-13	109.5	7.35	Wide	Drooping	Present	48	Present	Present	Absent	Sparse	narrow	Curved	51	Present	Absent	Long	Broad	Conical Cylindrical	Flint	Orange	White	Straight	Round	25	8.25	9	12	13.3333
6	MAI-16	115.4	8.3	Narrow	Drooping	Present	40	Present	Present	Absent	Sparse	wide	Strongly curved	41	Present	Present	Medium	Broad	Cylindrical	Flint	Yellow	White	Straight	Round	28	13.4	13.4	15.2	37.4167
7	MAI-224	101	7	Narrow	Drooping	Present	50	Present	Present	Absent	Sparse	wide	Straight	51	Present	Present	Medium	Medium	Conical Cylindrical	Flint	yellow	White	Straight	Round	26	12	15	14.4	33.7
8	MAI-723	143	10.46	Narrow	Drooping	Present	49	Present	Present	Absent	Sparse	narrow	Straight	53	Present	Absent	Long	Broad	Conical Cylindrical	Semi Flint	Yellow with cap	White	Straight	Toothed	29	13	13.3333	13.3333	12.3333
9	Z485-20	165	10.76	Narrow	Drooping	Present	47	Absent	Absent	Absent	Sparse	narrow	Straight	49	Present	Absent	Medium	Broad	Conical Cylindrical	Flint	Orange	White	Straight	Toothed	28	14.2	13.2	12	26.8
10	QPM-26	110	6.88	Wide	Drooping	Present	45	Present	Absent	Absent	Dense	wide	Strongly curved	48	Absent	Absent	Long	Broad	Conical	Flint	Yellow with cap	White	Straight	Round	22	13.4	12.4	12.4	11.5
11	QPM-28-1	110	8	Wide	Drooping	Present	42	Absent	Present	Present	Sparse	wide	Curved	44	Present	Absent	Medium	Broad	Conical Cylindrical	Flint	Yellow	White	Straight	Round	28	13.5	10.5	12	16
12	QPM-25	89.6	6.5	Wide	Drooping	Absent	50	Absent	Present	Absent	Sparse	wide	Straight	52	Present	Absent	Medium	Broad	Conical Cylindrical	Flint	Yellow	White	Straight	Round	29	11	12	13	11.3333
13	MAI-20	127	9.1	Wide	Drooping	Present	51	Present	Present	Absent	Dense	narrow	Straight	53	Present	Absent	Medium	Broad	Cylindrical	Flint	Orange	White	Spiral	Round	25	9.6	11.8	13.6	37.1667
14	MAI-2	125	9.34	Narrow	Drooping	Absent	52	Absent	Absent	Absent	Sparse	wide	Strongly curved	55	Absent	Absent	Medium	Broad	Conical Cylindrical	Flint	Orange	White	Straight	Round	27	11	10.8	9.6	15.6
15	MAI-12	125	9.5	Wide	Drooping	Absent	45	Absent	Present	Absent	Dense	wide	Straight	47	Present	Absent	Medium	Medium	Conical Cylindrical	Flint	Yellow	White	Irregular	Round	24	7.66667	9.66667	10	14.6667
16	MAI-142	139	9.14	Wide	Drooping	Absent	49	Present	Present	Absent	Sparse	wide	Curved	52	Present	Absent	Long	Broad	Conical Cylindrical	Semi Flint	Yellow with cap	White	Straight	Round	29	13.4	15.6	14.4	17.2
17	MAI-753	126	9.34	Wide	Drooping	Present	47	Present	Present	Absent	Dense	narrow	Straight	50	Present	Absent	Long	Broad	Cylindrical	Flint	Orange	White	Straight	Toothed	28	10.6667	14.6667	12.6667	14
18	1298	131	9.4	Narrow	Drooping	Present	42	Present	Present	Absent	Dense	wide	Curved	45	Present	Present	Long	Broad	Conical Cylindrical	Flint	Yellow	White	Straight	Round	27	12.6	11.2	10.8	22.8
19	52067	135	10.175	Wide	Drooping	Present	44	Absent	Absent	Absent	Dense	narrow	Straight	47	Absent	Absent	Medium	Broad	Conical Cylindrical	Flint	Yellow	White	Straight	Round	26	8.33333	10	10.6667	14.3333
20	NAI 137	134	9.2	Narrow	Drooping	Absent	51	Present	Present	Absent	Dense	narrow	Straight	52	Absent	Present	Medium	Narrow	Conical Cylindrical	Flint	Orange	White	Straight	Round	30	10.3	11.2	9.2	13.8
21	SKV 50	110	8.3	Narrow	Erect	Absent	62	Abdent	Absent	Absent	Sparse	narrow	Straight	63	Absent	Absent	Medium	Narrow	Conical Cylindrical	Flint	Orange	White	Straight	Round	27.9	10.7	11.8	14	24
22	CML 451	125	16.7	Narrow	Erect	Present	60	Present	Present	Absent	Dense	narrow	Straight	64	Present	Absent	Medium	Narrow	Conical Cylindrical	Flint	Yellow	White	Straight	Round	27	16.7	14	15	27.9
