# Supplementary material for: Revitalizing maize downy mildew management: harnessing new-generation fungicides and host plant resistance
Source: BMC Plant Biol. 2025 Feb 17;25:211. doi: 10.1186/s12870-024-05882-z (PMC11831823; doi:10.1186/s12870-024-05882-z)
Supplement: Supplementary file 3 — Supplementary Material 3 [file 12870_2024_5882_MOESM3_ESM.xlsx]

## Sheet: Supplementary Table 4
Supplementary Table 4. Downy mildew reaction of maize inbreds against Peronosclerospora sorghi
	S. No.	Entries	PDI*	Reaction
	1	1298	0	R
	2	1926015	0	R
	3	CML 451	0	R
	4	MAI 1	0	R
	5	MAI 12	0	R
	6	MAI 13	0	R
	7	MAI 142	0	R
	8	MAI 20	0	R
	9	MAI 224	0	R
	10	MAI 723	0	R
	11	MAI 753	0	R
	12	MAI-10	0	R
	13	MAI-105	0	R
	14	MAI-163	0	R
	15	MAI-191	0	R
	16	MAI-2-1	0	R
	17	MAI-729	0	R
	18	MIA 7	3.6	R
	19	NAI 137	0	R
	20	NAI-175	0	R
	21	QPM 25	0	R
	22	QPM 26	0	R
	23	QPM 28	0	R
	24	SKV 50	0	R
	25	SN-485-152	0	R
	26	V-79	0	R
	27	Z 485 - 20	0	R
	28	52067	0	R
	29	MAI 16	3.8	R
	30	MAI 2	4.2	R
	31	MAI 3	3.6	R
	32	V-43-7	10	R
	33	70006	11.1	MR
	34	V-931-12	12.5	MR
	35	NAI-365	12.5	MR
	36	MAI-E2-72	12.5	MR
	37	MAI-267	12.5	MR
	38	PT-1663	16.7	MR
	39	MAI-212	16.7	MR
	40	52342	16.7	MR
	41	1861	16.7	MR
	42	V-490-7	20	MR
	43	KVI-1411-4	21.4	MR
	44	52567	21.4	MR
	45	QPM-26-1	22.2	MR
	46	MAI-759	22.2	MR
	47	MAI-8	23.1	MR
	48	MAI-769	25	MR
	49	MAI-297	25	MR
	50	MAI-117	25	MR
	51	PT-2217	27.8	MS
	52	MAI-303	27.8	MS
	53	52569	27.8	MS
	54	40234	27.8	MS
	55	MAI-218	28.6	MS
	56	MAI-214	28.6	MS
	57	V-9407-1	30	MS
	58	Z-490-20	31.3	MS
	59	SPS-23	31.3	MS
	60	SN-496-23	31.3	MS
	61	QPM-12	31.3	MS
	62	PT-1740	31.3	MS
	63	MAI-746	31.3	MS
	64	MAI-712	31.3	MS
	65	MAI-393	31.3	MS
	66	MAI-314	31.3	MS
	67	MAI-308	31.3	MS
	68	MAI-298	31.3	MS
	69	MAI-276	31.3	MS
	70	MAI-227	31.3	MS
	71	MAI-202	31.3	MS
	72	MAI-179	31.3	MS
	73	33118-1	31.3	MS
	74	1746	31.3	MS
	75	70468	31.3	MS
	76	Z-491-13	33.3	MS
	77	SN-485-109	33.3	MS
	78	SN-472-3	33.3	MS
	79	QPM-43	33.3	MS
	80	NAI-252	33.3	MS
	81	MAI-711	33.3	MS
	82	MAI-319	33.3	MS
	83	MAI-262	33.3	MS
	84	MAI-122	33.3	MS
	85	CM-504	33.3	MS
	86	CAL-1443	33.3	MS
	87	1923025	33.3	MS
	88	40023	33.3	MS
	89	V-940-7	35.7	MS
	90	MAI-293	35.7	MS
	91	MAI-187	35.7	MS
	92	33118	35.7	MS
	93	52022	35.7	MS
	94	V-938-26	37.5	MS
	95	Z-490-24	38.9	MS
	96	V-939-50	38.9	MS
	97	MAI-760	38.9	MS
	98	MAI-230	40	MS
	99	MAI-21	40	MS
	100	40104	41.2	MS
	101	NAI-204	41.7	MS
	102	MAI-763	41.7	MS
	103	MAI-204	41.7	MS
	104	52563	41.7	MS
	105	V-939-34	43.8	MS
	106	70476	44.4	MS
	107	PT-2994	46.7	MS
	108	MAI-264	50	MS
	109	MAI-210	50	MS
	110	KVI-1411	50	MS
	111	72104	50	MS
	112	PT-214	55.6	S
	113	MAI-296	55.6	S
	114	32645	55.6	S
	115	70645	55.6	S
	116	70046	55.6	S
	117	52133	55.6	S
	118	70571	56.3	S
	119	V-940-21	57.1	S
	120	MAI-134	57.1	S
	121	Z-84-5	58.8	S
	122	72115	58.8	S
	123	DH-376	60	S
	124	Z-491-20	62.5	S
	125	SN-503-17	62.5	S
	126	MAI-318	62.5	S
	127	32129	62.5	S
	128	40203	62.5	S
	129	MAI-278	66.7	S
	130	MAI-139	66.7	S
	131	MAI-112	66.7	S
	132	40319	71.4	S
	133	Z-491-3	75	S
	134	DH-371	75	S
	135	CM-5	76.9	S
	136	NAI-365-2	77.8	S
	137	MAI-726	77.8	S
	138	NAC-6004	82.4	S
	139	SN-508-26	83.3	S
	140	PT-2087	83.3	S
	141	MAI-E2-144	83.3	S
	142	MAI-215	83.3	S
	143	CAL-1518	83.3	S
	144	V-931-6	85.7	S
	145	40128	87.5	S
	146	70476-1	88.2	S
	147	70020	88.2	S
	148	52357	88.2	S
	149	PT-1877	88.9	S
	150	MAI-E2-204	88.9	S
	151	70501	88.9	S
	152	MAI-E2-202	90	S
	153	SN-496-22	91.7	S
	154	NAC-6002	92.9	S
	155	40283	92.9	S
	156	V-940-41	93.3	S
	157	MAI-E2-223	93.3	S
	158	MAI-261	93.3	S
	159	MAI-249	93.3	S
	160	71603-1	93.3	S
	161	52336-1	93.3	S
	162	52186	93.3	S
	163	21949	93.8	S
	164	Z-489-149	94.1	S
	165	SN-485-46	94.1	S
	166	1926014-1	94.1	S
	167	52540	94.1	S
	168	SC-40224	94.4	S
	169	Z-487-4	100	S
	170	Z-486-4	100	S
	171	Z-484-8	100	S
	172	V-940-5	100	S
	173	V-940-31	100	S
	174	V-939-47	100	S
	175	V-931-10	100	S
	176	V-43	100	S
	177	V-31	100	S
	178	SNL-20251	100	S
	179	SN-509-69	100	S
	180	SN-496-20	100	S
	181	SN-489-111	100	S
	182	SN-485-99	100	S
	183	SN-485-35	100	S
	184	SN-472-36	100	S
	185	SN-472-1	100	S
	186	SN-450-127	100	S
	187	SN-194-42	100	S
	188	SN-194-36	100	S
	189	SN-193-1	100	S
	190	SC-P-1	100	S
	191	QPM-37	100	S
	192	QMSC-36	100	S
	193	PT-5880	100	S
	194	PT-2383	100	S
	195	PT-2338	100	S
	196	PT-2294	100	S
	197	PT-1863	100	S
	198	PT-1634	100	S
	199	PT-1609	100	S
	200	POP-1(PC)	100	S
	201	NAI-207	100	S
	202	NAI-191	100	S
	203	MAI-E2-244	100	S
	204	MAI-E2-228	100	S
	205	MAI-E2-196	100	S
	206	MAI-E2-151	100	S
	207	MAI-E2-135	100	S
	208	MAI-755	100	S
	209	MAI-724	100	S
	210	MAI-338	100	S
	211	MAI-295	100	S
	212	MAI-286	100	S
	213	MAI-285	100	S
	214	MAI-283	100	S
	215	MAI-272	100	S
	216	MAI-225	100	S
	217	MAI-211	100	S
	218	MAI-168	100	S
	219	MAI-14	100	S
	220	MAI-133	100	S
	221	MAI-11	100	S
	222	MAI-102	100	S
	223	HKI-209	100	S
	224	FSR-13-1	100	S
	225	DH-545	100	S
	226	DH-388	100	S
	227	CML-151	100	S
	228	CM-300	100	S
	229	CM-202	100	S
	230	76971(PC)	100	S
	231	72116-1	100	S
	232	72116/61391	100	S
	233	71604-1	100	S
	234	70571-1	100	S
	235	70492	100	S
	236	70464-1	100	S
	237	70403	100	S
	238	4085	100	S
	239	4073.-1-1	100	S
	240	1862	100	S
	241	1859	100	S
	242	1855	100	S
	243	1854	100	S
	244	1853	100	S
	245	1852	100	S
	246	1851	100	S
	247	1803	100	S
	248	1760	100	S
	249	1759	100	S
	250	1739	100	S
	251	1735	100	S
	252	1732	100	S
	253	17205	100	S
	254	1297	100	S
	255	1926026	100	S
	256	1926024	100	S
	257	1926023	100	S
	258	1926022	100	S
	259	1926021	100	S
	260	1926020	100	S
	261	1926018	100	S
	262	1926017	100	S
	263	1926013	100	S
	264	1926011	100	S
	265	1926010	100	S
	266	1926008	100	S
	267	1926007	100	S
	268	1926006	100	S
	269	1926005	100	S
	270	1926004	100	S
	271	1926003	100	S
	272	1926002	100	S
	273	1926001	100	S
	274	527493	100	S
	275	520022	100	S
	276	72117	100	S
	277	72100	100	S
	278	72034	100	S
	279	71611	100	S
	280	71604	100	S
	281	71603	100	S
	282	71602	100	S
	283	71589	100	S
	284	70464	100	S
	285	70457	100	S
	286	70040	100	S
	287	70028	100	S
	288	70018	100	S
	289	70004	100	S
	290	70002	100	S
	291	70001	100	S
	292	52493	100	S
	293	52366	100	S
	294	52349	100	S
	295	52348	100	S
	296	52347	100	S
	297	52283	100	S
	298	52242	100	S
	299	52188	100	S
	300	52167	100	S
	301	45061	100	S
	302	40421	100	S
	303	40415	100	S
	304	40402	100	S
	305	40225	100	S
	306	40224	100	S
	307	40223	100	S
	308	40061	100	S
	309	40027	100	S
	310	40019	100	S
	311	33174	100	S
	312	32079	100	S
	313	32029	100	S
	314	17257	100	S
	315	17251	100	S
	316	17206	100	S
	317	12738	100	S
	SC	African Tall	95.2	S
	* Mean of three replications; SC = Susceptible Check; R=Resistant; MR= Moderately ; Resistant; MS= Moderately Susceptible;
	S= Susceptible.
