# Supplementary material for: Revitalizing maize downy mildew management: harnessing new-generation fungicides and host plant resistance
Source: BMC Plant Biol. 2025 Feb 17;25:211. doi: 10.1186/s12870-024-05882-z (PMC11831823; doi:10.1186/s12870-024-05882-z)
Supplement: Supplementary file 5 — Supplementary Material 5 [file 12870_2024_5882_MOESM5_ESM.xlsx]

## Sheet: Supplementary Table 2
Supplementary Table 2. Maize Inbred Lines for Downy Mildew Resistance Screening: Source and Pedigree Information
S. No.	Entries*	Source	Pedigree
1	1298	Indian Institute of Maize Research (IIMR) Winter Nursery Center, Hyderabad, Telangana, India	IMHP1540
2	CML-451	International Maize and Wheat Improvement Center (CIMMYT), Hyderabad, Telangana, India	HY19R-T1-2
3	MAI-1	All India Coordinated Research Project (AICRP), MAIZE, Mandya, Karnataka, India	INDIMYT- 345
4	MAI-12	All India Coordinated Research Project (AICRP), MAIZE, Mandya, Karnataka, India	INDIMYT-345
5	MAI-13	All India Coordinated Research Project (AICRP), MAIZE, Mandya, Karnataka, India	INDIMYT-345
6	MAI-142	Indian Institute of Maize Research (IIMR) Winter Nursery Center, Hyderabad, Telangana, India	CML-338
7	MAI-20	All India Coordinated Research Project (AICRP), MAIZE, Mandya, Karnataka, India	INDIMYT-345
8	MAI-224	Indian Institute of Maize Research (IIMR) Winter Nursery Center, Hyderabad, Telangana, India	Z63-16
9	MAI-723	All India Coordinated Research Project (AICRP), MAIZE, Mandya, Karnataka, India	INDIMYT- 345
10	MAI-753	All India Coordinated Research Project (AICRP), MAIZE, Mandya, Karnataka, India	INDIMYT-145
11	MAI-10	All India Coordinated Research Project (AICRP), MAIZE, Mandya, Karnataka, India	INDIMYT- 345
12	MAI-105	All India Coordinated Research Project (AICRP), MAIZE, Mandya, Karnataka, India	INDIMYT -345
13	MAI-191	All India Coordinated Research Project (AICRP), MAIZE, Mandya, Karnataka, India	INDIMYT -345
14	MAI-2-1	All India Coordinated Research Project (AICRP), MAIZE, Mandya, Karnataka, India	INDIMYT- 345
15	MAI-729	All India Coordinated Research Project (AICRP), MAIZE, Mandya, Karnataka, India	INDIMYT- 345
16	MAI-7	All India Coordinated Research Project (AICRP), MAIZE, Mandya, Karnataka, India	INDIMYT- 345
17	NAI-137	All India Coordinated Research Project (AICRP), MAIZE, Mandya, Karnataka, India	INDIMYT -345
18	NAI-175	All India Coordinated Research Project (AICRP), MAIZE, Mandya, Karnataka, India	INDIMYT -345
19	QPM-25	Indian Institute of Maize Research (IIMR) Winter Nursery Center, Hyderabad, Telangana, India	73-9-1
20	QPM-26	Indian Institute of Maize Research (IIMR) Winter Nursery Center, Hyderabad, Telangana, India	73-10-2
21	QPM-28	Indian Institute of Maize Research (IIMR) Winter Nursery Center, Hyderabad, Telangana, India	73-13-1
22	SKV-50	International Maize and Wheat Improvement Center (CIMMYT), Hyderabad, Telangana, India	Pop.147-F2-#-89-3-2-B-1-B
23	Z-485-20	International Maize and Wheat Improvement Center (CIMMYT), Hyderabad, Telangana, India	(G18SeqC5F19-1-2-1-2-3-B/WLS-F36-4-2-2-B)-BB-2-BBB-B
24	52067	Indian Institute of Maize Research (IIMR) Winter Nursery Center, Hyderabad, Telangana, India	CLQ-RCY946 X CML-150
25	MAI-16	All India Coordinated Research Project (AICRP), MAIZE, Mandya, Karnataka, India	INDIMYT -345
26	MAI-2	All India Coordinated Research Project (AICRP), MAIZE, Mandya, Karnataka, India	INDIMYT- 345
27	MAI-3	All India Coordinated Research Project (AICRP), MAIZE, Mandya, Karnataka, India	INDIMYT- 345
28	V-43-7	International Maize and Wheat Improvement Center (CIMMYT), Hyderabad, Telangana, India	VL121146
29	70006	Sher-e-Kashmir University of Agricultural Sciences and Technology of Jammu (SKUAST-Jammu), India	(CA14515/CA14509)-F2-7-3-B*11
30	V-931-12	International Maize and Wheat Improvement Center (CIMMYT), Hyderabad, Telangana, India	VL121172
31	NAI-365	All India Coordinated Research Project (AICRP), MAIZE, Mandya, Karnataka, India	INDIMYT -345
32	MAI-E2-72	All India Coordinated Research Project (AICRP), MAIZE, Mandya, Karnataka, India	CM 212 x MAI 172, CM 202 x SKV-50
33	MAI-267	Indian Institute of Maize Research (IIMR) Winter Nursery Center, Hyderabad, Telangana, India	Z57-28
34	PT-1663	All India Coordinated Research Project (AICRP), MAIZE, Mandya, Karnataka, India	MAI 105 X SKV 50
35	MAI-212	Indian Institute of Maize Research (IIMR) Winter Nursery Center, Hyderabad, Telangana, India	Z54-2
36	1861	SABAR AGRI SEEDS, Himatnagar, Gujarat, India	AP6005
37	MAI-759	All India Coordinated Research Project (AICRP), MAIZE, Mandya, Karnataka, India	INDIMYT- 145
38	MAI-8	All India Coordinated Research Project (AICRP), MAIZE, Mandya, Karnataka, India	INDIMYT- 345
39	MAI-769	All India Coordinated Research Project (AICRP), MAIZE, Mandya, Karnataka, India	INDIMYT -145
40	MAI-117	All India Coordinated Research Project (AICRP), MAIZE, Mandya, Karnataka, India	INDIMYT -345
41	PT-2217	All India Coordinated Research Project (AICRP), MAIZE, Mandya, Karnataka, India	MAI 105 X SKV 50
42	MAI-303	Indian Institute of Maize Research (IIMR) Winter Nursery Center, Hyderabad, Telangana, India	1150
43	40234	Indian Institute of Maize Research (IIMR) Winter Nursery Center, Hyderabad, Telangana, India	92-31-2-3-2
44	MAI-218	All India Coordinated Research Project (AICRP), MAIZE, Mandya, Karnataka, India	INDIMYT -345
45	MAI-214	Indian Institute of Maize Research (IIMR) Winter Nursery Center, Hyderabad, Telangana, India	Z49-87
46	Z-490-20	International Maize and Wheat Improvement Center (CIMMYT), Hyderabad, Telangana, India	(G18SeqC5F100-1-1-3-1-2-BBB/(DT/LN/EM-46-3-1xCML311-2-1-3)-B-F189-1-1-1-B)-BBB-1-1
47	QPM-12	Indian Institute of Maize Research (IIMR) Winter Nursery Center, Hyderabad, Telangana, India	71-5-2
48	PT-1740	All India Coordinated Research Project (AICRP), MAIZE, Mandya, Karnataka, India	MAI 105 X SKV 50
49	MAI-746	All India Coordinated Research Project (AICRP), MAIZE, Mandya, Karnataka, India	INDIMYT -345
50	MAI-712	All India Coordinated Research Project (AICRP), MAIZE, Mandya, Karnataka, India	INDIMYT- 345
51	MAI-393	Indian Institute of Maize Research (IIMR) Winter Nursery Center, Hyderabad, Telangana, India	1506
52	MAI-314	All India Coordinated Research Project (AICRP), MAIZE, Mandya, Karnataka, India	INDIMYT -345
53	MAI-308	Indian Institute of Maize Research (IIMR) Winter Nursery Center, Hyderabad, Telangana, India	2516-2
54	MAI-298	Indian Institute of Maize Research (IIMR) Winter Nursery Center, Hyderabad, Telangana, India	1554
55	MAI-276	All India Coordinated Research Project (AICRP), MAIZE, Mandya, Karnataka, India	INDIMYT-345
56	MAI-227	All India Coordinated Research Project (AICRP), MAIZE, Mandya, Karnataka, India	INDIMYT -345
57	MAI-202	Indian Institute of Maize Research (IIMR) Winter Nursery Center, Hyderabad, Telangana, India	1204-1
58	MAI-179	Indian Institute of Maize Research (IIMR) Winter Nursery Center, Hyderabad, Telangana, India	CLQRCYQ41
59	33118-1	Indian Institute of Maize Research (IIMR) Winter Nursery Center, Hyderabad, Telangana, India	33118
60	1746	Indian Institute of Maize Research (IIMR) Winter Nursery Center, Hyderabad, Telangana, India	VL popcorn
61	70468	Sher-e-Kashmir University of Agricultural Sciences and Technology of Jammu (SKUAST-Jammu), India	EC611063(B) ÄÄÄ
62	QPM-43	Indian Institute of Maize Research (IIMR) Winter Nursery Center, Hyderabad, Telangana, India	77-3-1
63	NAI-252	All India Coordinated Research Project (AICRP), MAIZE, Mandya, Karnataka, India	INDIMYT
64	MAI-711	All India Coordinated Research Project (AICRP), MAIZE, Mandya, Karnataka, India	INDIMYT- 345
65	MAI-319	Indian Institute of Maize Research (IIMR) Winter Nursery Center, Hyderabad, Telangana, India	2441-4
66	MAI-262	Indian Institute of Maize Research (IIMR) Winter Nursery Center, Hyderabad, Telangana, India	Z49-49
67	CAL-1443	International Maize and Wheat Improvement Center (CIMMYT), Hyderabad, Telangana, India	(CTS013008/AMATLC0HS71-1-1-2-1-1-1-B*5/ Nei402020)-B*5
68	V-940-7	International Maize and Wheat Improvement Center (CIMMYT), Hyderabad, Telangana, India	CAL1483
69	MAI-293	Indian Institute of Maize Research (IIMR) Winter Nursery Center, Hyderabad, Telangana, India	264-1
70	MAI-187	Indian Institute of Maize Research (IIMR) Winter Nursery Center, Hyderabad, Telangana, India	CM-144
71	V-938-26	International Maize and Wheat Improvement Center (CIMMYT), Hyderabad, Telangana, India	CAL1433
72	V-939-50	International Maize and Wheat Improvement Center (CIMMYT), Hyderabad, Telangana, India	CML 193
73	MAI-760	All India Coordinated Research Project (AICRP), MAIZE, Mandya, Karnataka, India	INDIMYT-145
74	MAI-230	Indian Institute of Maize Research (IIMR) Winter Nursery Center, Hyderabad, Telangana, India	Z52-3
75	MAI-21	All India Coordinated Research Project (AICRP), MAIZE, Mandya, Karnataka, India	INDIMYT-345
76	NAI-204	All India Coordinated Research Project (AICRP), MAIZE, Mandya, Karnataka, India	INDIMYT
77	MAI-763	All India Coordinated Research Project (AICRP), MAIZE, Mandya, Karnataka, India	INDIMYT -145
78	MAI-204	All India Coordinated Research Project (AICRP), MAIZE, Mandya, Karnataka, India	INDIMYT-345
79	52563	Indian Institute of Maize Research (IIMR) Winter Nursery Center, Hyderabad, Telangana, India	PFSR (Y)CO-1
80	V-939-34	International Maize and Wheat Improvement Center (CIMMYT), Hyderabad, Telangana, India	CAL1437
81	70476	Sher-e-Kashmir University of Agricultural Sciences and Technology of Jammu (SKUAST-Jammu), India	EC611608ÄÄÄ
82	MAI-264	Indian Institute of Maize Research (IIMR) Winter Nursery Center, Hyderabad, Telangana, India	Z52-3
83	MAI-210	All India Coordinated Research Project (AICRP), MAIZE, Mandya, Karnataka, India	INDIMYT -345
84	72104	Sher-e-Kashmir University of Agricultural Sciences and Technology of Jammu (SKUAST-Jammu), India	CML 389-1-1-1-Ä-1-1
85	PT-214	All India Coordinated Research Project (AICRP), MAIZE, Mandya, Karnataka, India	MAI 105 X SKV 50
86	MAI-296	Indian Institute of Maize Research (IIMR) Winter Nursery Center, Hyderabad, Telangana, India	238-1
87	70645	Sher-e-Kashmir University of Agricultural Sciences and Technology of Jammu (SKUAST-Jammu), India	EC619141ÄÄÄ
88	70046	Sher-e-Kashmir University of Agricultural Sciences and Technology of Jammu (SKUAST-Jammu), India	Bio 688
89	70571	Sher-e-Kashmir University of Agricultural Sciences and Technology of Jammu (SKUAST-Jammu), India	EC615240-B-1
90	V-940-21	International Maize and Wheat Improvement Center (CIMMYT), Hyderabad, Telangana, India	CAL1495
91	72115	Sher-e-Kashmir University of Agricultural Sciences and Technology of Jammu (SKUAST-Jammu), India	Indimyt-100
92	MAI-318	Indian Institute of Maize Research (IIMR) Winter Nursery Center, Hyderabad, Telangana, India	2354-1
93	32129	Indian Institute of Maize Research (IIMR) Winter Nursery Center, Hyderabad, Telangana, India	WNCDMR10RYFWS
94	MAI-278	Indian Institute of Maize Research (IIMR) Winter Nursery Center, Hyderabad, Telangana, India	Z52-4
95	MAI-112	All India Coordinated Research Project (AICRP), MAIZE, Mandya, Karnataka, India	INDIMYT -345
96	CM-5	International Maize and Wheat Improvement Center (CIMMYT), Hyderabad, Telangana, India	C121
97	MAI-726	All India Coordinated Research Project (AICRP), MAIZE, Mandya, Karnataka, India	INDIMYT- 345
98	PT-2087	All India Coordinated Research Project (AICRP), MAIZE, Mandya, Karnataka, India	MAI 105 X SKV 50
99	MAI-E2-144	All India Coordinated Research Project (AICRP), MAIZE, Mandya, Karnataka, India	CM 212 x MAI 172, CM 202 x SKV-50
100	MAI-215	Indian Institute of Maize Research (IIMR) Winter Nursery Center, Hyderabad, Telangana, India	Z59-33
101	V-931-6	International Maize and Wheat Improvement Center (CIMMYT), Hyderabad, Telangana, India	VL121235
102	70020	Sher-e-Kashmir University of Agricultural Sciences and Technology of Jammu (SKUAST-Jammu), India	Acc.No.552825-B-1
103	PT-1877	All India Coordinated Research Project (AICRP), MAIZE, Mandya, Karnataka, India	MAI 105 X SKV 50
104	MAI-E2-204	All India Coordinated Research Project (AICRP), MAIZE, Mandya, Karnataka, India	CM 212 x MAI 172, CM 202 x SKV-50
105	70501	Sher-e-Kashmir University of Agricultural Sciences and Technology of Jammu (SKUAST-Jammu), India	EC611676B-1
106	MAI-E2-202	All India Coordinated Research Project (AICRP), MAIZE, Mandya, Karnataka, India	CM 212 x MAI 172, CM 202 x SKV-50
107	V-940-41	International Maize and Wheat Improvement Center (CIMMYT), Hyderabad, Telangana, India	CML433
108	MAI-E2-223	All India Coordinated Research Project (AICRP), MAIZE, Mandya, Karnataka, India	CM 212 x MAI 172, CM 202 x SKV-50
109	MAI-261	All India Coordinated Research Project (AICRP), MAIZE, Mandya, Karnataka, India	INDIMYT -345
110	MAI-249	All India Coordinated Research Project (AICRP), MAIZE, Mandya, Karnataka, India	INDIMYT -345
111	21949	Indian Institute of Maize Research (IIMR) Winter Nursery Center, Hyderabad, Telangana, India	21949
112	V-940-5	International Maize and Wheat Improvement Center (CIMMYT), Hyderabad, Telangana, India	CAL1492
113	V-940-31	International Maize and Wheat Improvement Center (CIMMYT), Hyderabad, Telangana, India	CAL14103
114	V-939-47	International Maize and Wheat Improvement Center (CIMMYT), Hyderabad, Telangana, India	CML161
115	V-931-10	International Maize and Wheat Improvement Center (CIMMYT), Hyderabad, Telangana, India	VL121198
116	V-43	International Maize and Wheat Improvement Center (CIMMYT), Hyderabad, Telangana, India	VL121146
117	V-31	International Maize and Wheat Improvement Center (CIMMYT), Hyderabad, Telangana, India	CAL14080
118	SN-194-42	International Maize and Wheat Improvement Center (CIMMYT), Hyderabad, Telangana, India	SNL142873
119	SN-194-36	International Maize and Wheat Improvement Center (CIMMYT), Hyderabad, Telangana, India	SNL142863
120	SN-193-1	International Maize and Wheat Improvement Center (CIMMYT), Hyderabad, Telangana, India	CML486
121	QPM-37	Indian Institute of Maize Research (IIMR) Winter Nursery Center, Hyderabad, Telangana, India	74-11-2
122	QMSC-36	Indian Institute of Maize Research (IIMR) Winter Nursery Center, Hyderabad, Telangana, India	60-9-2
123	PT-5880	All India Coordinated Research Project (AICRP), MAIZE, Mandya, Karnataka, India	MAI 105 X SKV 50
124	PT-2383	All India Coordinated Research Project (AICRP), MAIZE, Mandya, Karnataka, India	MAI 105 X SKV 50
125	PT-2338	All India Coordinated Research Project (AICRP), MAIZE, Mandya, Karnataka, India	MAI 105 X SKV 50
126	PT-2294	All India Coordinated Research Project (AICRP), MAIZE, Mandya, Karnataka, India	MAI 105 X SKV 50
127	PT-1863	All India Coordinated Research Project (AICRP), MAIZE, Mandya, Karnataka, India	MAI 105 X SKV 50
128	PT-1634	All India Coordinated Research Project (AICRP), MAIZE, Mandya, Karnataka, India	MAI 105 X SKV 50
129	PT-1609	All India Coordinated Research Project (AICRP), MAIZE, Mandya, Karnataka, India	MAI 105 X SKV 50
130	NAI-207	All India Coordinated Research Project (AICRP), MAIZE, Mandya, Karnataka, India	INDIMYT -345
131	MAI-E2-244	All India Coordinated Research Project (AICRP), MAIZE, Mandya, Karnataka, India	CM 212 x MAI 172, CM 202 x SKV-50
132	MAI-E2-228	All India Coordinated Research Project (AICRP), MAIZE, Mandya, Karnataka, India	CM 212 x MAI 172, CM 202 x SKV-50
133	MAI-E2-196	All India Coordinated Research Project (AICRP), MAIZE, Mandya, Karnataka, India	CM 212 x MAI 172, CM 202 x SKV-50
134	MAI-E2-151	All India Coordinated Research Project (AICRP), MAIZE, Mandya, Karnataka, India	CM 212 x MAI 172, CM 202 x SKV-50
135	MAI-E2-135	All India Coordinated Research Project (AICRP), MAIZE, Mandya, Karnataka, India	CM 212 x MAI 172, CM 202 x SKV-50
136	MAI-755	All India Coordinated Research Project (AICRP), MAIZE, Mandya, Karnataka, India	INDIMYT-345
137	MAI-295	Indian Institute of Maize Research (IIMR) Winter Nursery Center, Hyderabad, Telangana, India	241-2
138	MAI-286	Indian Institute of Maize Research (IIMR) Winter Nursery Center, Hyderabad, Telangana, India	717-2
139	MAI-285	Indian Institute of Maize Research (IIMR) Winter Nursery Center, Hyderabad, Telangana, India	1410-1
140	MAI-283	Indian Institute of Maize Research (IIMR) Winter Nursery Center, Hyderabad, Telangana, India	1108-2
141	MAI-225	Indian Institute of Maize Research (IIMR) Winter Nursery Center, Hyderabad, Telangana, India	Z63-18
142	MAI-211	All India Coordinated Research Project (AICRP), MAIZE, Mandya, Karnataka, India	INDIMYT -345
143	MAI-168	All India Coordinated Research Project (AICRP), MAIZE, Mandya, Karnataka, India	INDIMYT -345
144	MAI-14	All India Coordinated Research Project (AICRP), MAIZE, Mandya, Karnataka, India	INDIMYT- 345
145	MAI-133	All India Coordinated Research Project (AICRP), MAIZE, Mandya, Karnataka, India	INDIMYT -345
146	MAI-11	All India Coordinated Research Project (AICRP), MAIZE, Mandya, Karnataka, India	INDIMYT- 345
147	MAI-102	All India Coordinated Research Project (AICRP), MAIZE, Mandya, Karnataka, India	IPMZ-110
148	HKI-209	Haryana Agricultural University (HAU), Hisar, India	Pool 10 of CIMMYT
149	CM-202	International Maize and Wheat Improvement Center (CIMMYT), Hyderabad, Telangana, India	C121 (EARLY)
150	70492	Sher-e-Kashmir University of Agricultural Sciences and Technology of Jammu (SKUAST-Jammu), India	EC611657ÄÄÄ
151	70403	Sher-e-Kashmir University of Agricultural Sciences and Technology of Jammu (SKUAST-Jammu), India	EC598465
152	1862	SABAR AGRI SEEDS, Himatnagar, Gujarat, India	ROBUST 265
153	1855	All India Coordinated Research Project (AICRP), MAIZE, Dholi, India	MPC1-15
154	1854	All India Coordinated Research Project (AICRP), MAIZE, GODHRA, GUJARATH, INDIA	IHPC1203
155	1853	Indian Institute of Maize Research (IIMR) Winter Nursery Center, Hyderabad, Telangana, India	IMHP1535
156	1852	Indian Agricultural Research Institute (IARI), Maize Division, New Delhi	POP CORN (JAYSHREE)
157	1851	SABAR AGRI SEEDS, Himatnagar, Gujarat, India	AP2202
158	1803	Indian Institute of Maize Research (IIMR) Winter Nursery Center, Hyderabad, Telangana, India	INDIMYT -345
159	1760	Sher-e-Kashmir University of Agricultural Sciences and Technology of Jammu (SKUAST-Jammu), India	SJPCI
160	1759	All India Coordinated Research Project (AICRP), MAIZE, ALMORA, India	VLPOP
161	1739	Sher-e-Kashmir University of Agricultural Sciences and Technology of Jammu (SKUAST-Jammu), India	KDPC -2
162	1735	Indian Institute of Maize Research (IIMR) Winter Nursery Center, Hyderabad, Telangana, India	IMHP1540
163	1732	Indian Institute of Maize Research (IIMR) Winter Nursery Center, Hyderabad, Telangana, India	NC430-3⊗
164	17205	All India Coordinated Research Project (AICRP), MAIZE, Mandya, Karnataka, India	MAI 105 X NAI 137
165	72117	Sher-e-Kashmir University of Agricultural Sciences and Technology of Jammu (SKUAST-Jammu), India	Indimyt-300-B
166	72100	Sher-e-Kashmir University of Agricultural Sciences and Technology of Jammu (SKUAST-Jammu), India	AF -04-B-5779-22-3-3-2-2-1-1-1-Ä-1
167	72034	Sher-e-Kashmir University of Agricultural Sciences and Technology of Jammu (SKUAST-Jammu), India	HEY Pool -2011-38-2-1-1-1-1ÄÄ
168	71611	Sher-e-Kashmir University of Agricultural Sciences and Technology of Jammu (SKUAST-Jammu), India	BCK/BC8
169	71604	Sher-e-Kashmir University of Agricultural Sciences and Technology of Jammu (SKUAST-Jammu), India	DMEL 156
170	71603	Sher-e-Kashmir University of Agricultural Sciences and Technology of Jammu (SKUAST-Jammu), India	DMEL 154
171	71602	Sher-e-Kashmir University of Agricultural Sciences and Technology of Jammu (SKUAST-Jammu), India	DMEL 143
172	71589	Sher-e-Kashmir University of Agricultural Sciences and Technology of Jammu (SKUAST-Jammu), India	KDMI 15
173	70464	Sher-e-Kashmir University of Agricultural Sciences and Technology of Jammu (SKUAST-Jammu), India	EC610582ÄÄÄ
174	70457	Sher-e-Kashmir University of Agricultural Sciences and Technology of Jammu (SKUAST-Jammu), India	EC610574(A) ÄÄÄ
175	70040	Sher-e-Kashmir University of Agricultural Sciences and Technology of Jammu (SKUAST-Jammu), India	BCK/BC8
176	70028	Sher-e-Kashmir University of Agricultural Sciences and Technology of Jammu (SKUAST-Jammu), India	Acc.No.584787-B-1
177	70018	Sher-e-Kashmir University of Agricultural Sciences and Technology of Jammu (SKUAST-Jammu), India	NN 42050-1-1
178	70004	Sher-e-Kashmir University of Agricultural Sciences and Technology of Jammu (SKUAST-Jammu), India	5191
179	70002	Sher-e-Kashmir University of Agricultural Sciences and Technology of Jammu (SKUAST-Jammu), India	4840
180	70001	Sher-e-Kashmir University of Agricultural Sciences and Technology of Jammu (SKUAST-Jammu), India	704
181	52493	Indian Institute of Maize Research (IIMR) Winter Nursery Center, Hyderabad, Telangana, India	WNCDMR19RYSDW1596
182	52349	Indian Institute of Maize Research (IIMR) Winter Nursery Center, Hyderabad, Telangana, India	JCSCH62/8(B)
183	40421	Indian Institute of Maize Research (IIMR) Winter Nursery Center, Hyderabad, Telangana, India	40421
184	40402	Indian Institute of Maize Research (IIMR) Winter Nursery Center, Hyderabad, Telangana, India	LCY-3-7-1
185	40225	Indian Institute of Maize Research (IIMR) Winter Nursery Center, Hyderabad, Telangana, India	WOSC (S3)
186	17257	All India Coordinated Research Project (AICRP), MAIZE, Mandya, Karnataka, India	MAI 105 X NAI 137
187	17251	All India Coordinated Research Project (AICRP), MAIZE, Mandya, Karnataka, India	MAI 105 X NAI 137
188	32645	Indian Institute of Maize Research (IIMR) Winter Nursery Center, Hyderabad, Telangana, India	WNCDMR10RYD
189	33118	Indian Institute of Maize Research (IIMR) Winter Nursery Center, Hyderabad, Telangana, India	SC7-2-1-2-1-6-1
190	40023	All India Coordinated Research Project (AICRP), MAIZE, Mandya, Karnataka, India	POP 31 A23-3
191	40104	Indian Institute of Maize Research (IIMR) Winter Nursery Center, Hyderabad, Telangana, India	900-M-N-09-153-1
192	40203	Indian Institute of Maize Research (IIMR) Winter Nursery Center, Hyderabad, Telangana, India	Local germplasm
193	40319	Indian Institute of Maize Research (IIMR) Winter Nursery Center, Hyderabad, Telangana, India	EC447163
194	52133	Indian Institute of Maize Research (IIMR) Winter Nursery Center, Hyderabad, Telangana, India	CLQRCYQ54-C
195	52186	Indian Institute of Maize Research (IIMR) Winter Nursery Center, Hyderabad, Telangana, India	GI8SEQC5F-19
196	52342	All India Coordinated Research Project (AICRP), MAIZE, Mandya, Karnataka, India	HKI1352
197	52357	International Maize and Wheat Improvement Center (CIMMYT), Hyderabad, Telangana, India	TL02A-104A
198	52569	Indian Institute of Maize Research (IIMR) Winter Nursery Center, Hyderabad, Telangana, India	PFSR(Y)C-1B
199	Z486-4	International Maize and Wheat Improvement Center (CIMMYT), Hyderabad, Telangana, India	(G18SeqC5F19-1-2-1-2-2-B/POOL16BNSEQC3F6x3-1-1-2-1-B)-B-16-B*4-B
200	Z487-4	International Maize and Wheat Improvement Center (CIMMYT), Hyderabad, Telangana, India	(G18SeqC5F76-2-2-1-1-1-B/G18SeqC5F19-1-2-1-2-3-B)-B-7-B*4-1
201	Z491-3	International Maize and Wheat Improvement Center (CIMMYT), Hyderabad, Telangana, India	(SO4YLWL-172-B-1-1-B-1-B/(DT/LN/EM-46-3-1xCML311-2-1-3)-B-F330-1-1-B)-B*4-B1-B
202	Z491-13	International Maize and Wheat Improvement Center (CIMMYT), Hyderabad, Telangana, India	WLS-F191-2-1-1-B-1-B/WL-16-2-1-1-3-1-B*8-B2-B
203	Z491-20	International Maize and Wheat Improvement Center (CIMMYT), Hyderabad, Telangana, India	WLS-F102-3-2-1-B-1-B/SO4YLWL-96-B-1-1-B-1-B*5-B1-B
204	Z490-24	International Maize and Wheat Improvement Center (CIMMYT), Hyderabad, Telangana, India	(CA03139-6-7-1-BB/(DT/LN/EM-46-3-1xCML311-2-1-3)-B-F153-1-1-1-B)-BBB-1-1
205	Z484-8	International Maize and Wheat Improvement Center (CIMMYT), Hyderabad, Telangana, India	((G18SeqC5F76-2-1-2-1-2-BBB/(DT/LN/EM-46-3-1xCML311-2-1-3)-B-F330-1-1-1-1)//(G18SeqC5F76-2-1-2-1-2-BB-B3-B))-B-11-B-B1-B
206	Z489-149	International Maize and Wheat Improvement Center (CIMMYT), Hyderabad, Telangana, India	MYSyn-B-#-66-B-2-B
207	40224	Indian Institute of Maize Research (IIMR) Winter Nursery Center, Hyderabad, Telangana, India	WOSC (S2)
208	1926015	Indian Institute of Maize Research (IIMR) Winter Nursery Center, Hyderabad, Telangana, India	[1178, [1296, (3, LM14/LPA2)/*LM14]/*LM14]-415
209	MAI-163	All India Coordinated Research Project (AICRP), MAIZE, Mandya, Karnataka, India	INDIMYT- 345
210	SN-485-152	International Maize and Wheat Improvement Center (CIMMYT), Hyderabad, Telangana, India	(FSRrSynpopC3)-90-2-1-1
211	V-79	International Maize and Wheat Improvement Center (CIMMYT), Hyderabad, Telangana, India	VL121146
212	V-490-7	International Maize and Wheat Improvement Center (CIMMYT), Hyderabad, Telangana, India	CAL1483
213	KU-1411-4	Haryana Agricultural University (HAU), Hisar, India	KU 101 X KU 501
214	52567	Indian Institute of Maize Research (IIMR) Winter Nursery Center, Hyderabad, Telangana, India	PFSR(Y)C1-A3⊗-1-2-1-1-1⊗-1-1
215	QPM-26-1	Indian Institute of Maize Research (IIMR) Winter Nursery Center, Hyderabad, Telangana, India	73-10-2
216	MAI-297	All India Coordinated Research Project (AICRP), MAIZE, Mandya, Karnataka, India	INDIMYT- 345
217	V-9407-1	International Maize and Wheat Improvement Center (CIMMYT), Hyderabad, Telangana, India	CAL1483
218	SPS-23	All India Coordinated Research Project (AICRP), Forage Crops, Mandya, Karnataka, India	FM 20 X FM 1
219	SN-496-23	International Maize and Wheat Improvement Center (CIMMYT), Hyderabad, Telangana, India	CML580-B
220	SN-485-109	International Maize and Wheat Improvement Center (CIMMYT), Hyderabad, Telangana, India	(FSRrSynpopC3)-89-2-1-1-1
221	SN-472-3	International Maize and Wheat Improvement Center (CIMMYT), Hyderabad, Telangana, India	(FMSRSynC2S1)-2-2-1-3-B-B2
222	MAI-122	All India Coordinated Research Project (AICRP), MAIZE, Mandya, Karnataka, India	INDIMYT- 345
223	CM-504	International Maize and Wheat Improvement Center (CIMMYT), Hyderabad, Telangana, India	C121
224	1923025	All India Coordinated Research Project (AICRP), MAIZE, Mandya, Karnataka, India	MAI 224 X MAI 10
225	52022	Indian Institute of Maize Research (IIMR) Winter Nursery Center, Hyderabad, Telangana, India	CM 500⊗
226	PT-2994	All India Coordinated Research Project (AICRP), MAIZE, Mandya, Karnataka, India	MAI 105 X SKV 50
227	KU-1411	Haryana Agricultural University (HAU), Hisar, India	KU 101 X KU 501
228	MAI-134	All India Coordinated Research Project (AICRP), MAIZE, Mandya, Karnataka, India	INDIMYT- 345
229	DH-376	International Maize and Wheat Improvement Center (CIMMYT), Hyderabad, Telangana, India	CM 202 X SKV 50
230	SN-503-17	International Maize and Wheat Improvement Center (CIMMYT), Hyderabad, Telangana, India	MSRSynC2-39-2-3-1-B-B
231	MAI-139	All India Coordinated Research Project (AICRP), MAIZE, Mandya, Karnataka, India	INDIMYT- 345
232	Z-491-3	International Maize and Wheat Improvement Center (CIMMYT), Hyderabad, Telangana, India	(SO4YLWL-172-B-1-1-B-1-B/(DT/LN/EM-46-3-1xCML311-2-1-3)-B-F330-1-1-B)-B*4-B1-B
233	DH-371	International Maize and Wheat Improvement Center (CIMMYT), Hyderabad, Telangana, India	CM 202 X SKV 50
234	NAI-365-2	All India Coordinated Research Project (AICRP), MAIZE, Mandya, Karnataka, India	INDIMYT- 345
235	NAC-6004	All India Coordinated Research Project (AICRP), MAIZE, Mandya, Karnataka, India	INDIMYT -345
236	SN-508-26	International Maize and Wheat Improvement Center (CIMMYT), Hyderabad, Telangana, India	(FMSRSynC2S2)-13-1-1-1-B-B-B
237	CAL-1518	International Maize and Wheat Improvement Center (CIMMYT), Hyderabad, Telangana, India	SW5-10-B*5-2
238	40128	Indian Institute of Maize Research (IIMR) Winter Nursery Center, Hyderabad, Telangana, India	TNAU/CBE/80
239	70476-1	Sher-e-Kashmir University of Agricultural Sciences and Technology of Jammu (SKUAST-Jammu), India	EC611608ÄÄÄ
240	SN-496-22	International Maize and Wheat Improvement Center (CIMMYT), Hyderabad, Telangana, India	CML579-B
241	NAC-6002	All India Coordinated Research Project (AICRP), MAIZE, Mandya, Karnataka, India	INDIMYT -145
242	40283	Indian Institute of Maize Research (IIMR) Winter Nursery Center, Hyderabad, Telangana, India	CML196
243	71603-1	Indian Institute of Maize Research (IIMR) Winter Nursery Center, Hyderabad, Telangana, India	DMEL154
244	52336-1	Indian Institute of Maize Research (IIMR) Winter Nursery Center, Hyderabad, Telangana, India	LM-13
245	SN-485-46	International Maize and Wheat Improvement Center (CIMMYT), Hyderabad, Telangana, India	(FSRrSynpopC3)-28-3-2-1-1
246	1926014-1	Indian Institute of Maize Research (IIMR), Ludhiana, India	[936, [3060, (5, CIMMYT5/LM17)/*LM17]/*LM17]-1683-1
247	52540	Indian Institute of Maize Research (IIMR) Winter Nursery Center, Hyderabad, Telangana, India	INDIMYT- 345-3
248	SC-40224	All India Coordinated Research Project (AICRP), MAIZE, Mandya, Karnataka, India	MAI 224 X Mysore sweet pop 103
249	SNL-20251	All India Coordinated Research Project (AICRP), MAIZE, Mandya, Karnataka, India	MAI 105 X MAI 10
250	SN-509-69	International Maize and Wheat Improvement Center (CIMMYT), Hyderabad, Telangana, India	CML470-B
251	SN-496-20	International Maize and Wheat Improvement Center (CIMMYT), Hyderabad, Telangana, India	CML565-B
252	SN-489-111	International Maize and Wheat Improvement Center (CIMMYT), Hyderabad, Telangana, India	(FMSRSynpopC3#)DH69-B
253	SN-485-99	International Maize and Wheat Improvement Center (CIMMYT), Hyderabad, Telangana, India	(FSRrSynpopC3)-78-2-1-1-1
254	SN-485-35	International Maize and Wheat Improvement Center (CIMMYT), Hyderabad, Telangana, India	(FSRrSynpopC3)-19-3-1-2-1
255	SN-472-36	International Maize and Wheat Improvement Center (CIMMYT), Hyderabad, Telangana, India	(FMSRSynC2S2)-13-3-1-1-B-B
256	SN-472-1	International Maize and Wheat Improvement Center (CIMMYT), Hyderabad, Telangana, India	(FMSRSynC2S1)-2-2-1-2-B-B-B
257	SN-450-127	International Maize and Wheat Improvement Center (CIMMYT), Hyderabad, Telangana, India	CML 450-B
258	SC-P-1	All India Coordinated Research Project (AICRP), MAIZE, Mandya, Karnataka, India	MAI 224 X Mysore sweet pop 103
259	POP-1(PC)	All India Coordinated Research Project (AICRP), MAIZE, Mandya, Karnataka, India	Mysore popcorn
260	NAI-191	All India Coordinated Research Project (AICRP), MAIZE, Mandya, Karnataka, India	INDIMYT- 345
261	MAI-724	All India Coordinated Research Project (AICRP), MAIZE, Mandya, Karnataka, India	INDIMYT- 345
262	MAI-338	All India Coordinated Research Project (AICRP), MAIZE, Mandya, Karnataka, India	INDIMYT- 345
263	MAI-272	All India Coordinated Research Project (AICRP), MAIZE, Mandya, Karnataka, India	INDIMYT- 345
264	FSR-13-1	All India Coordinated Research Project (AICRP), MAIZE, Mandya, Karnataka, India	NAI 137 X MAI 105
265	DH-545	International Maize and Wheat Improvement Center (CIMMYT), Hyderabad, Telangana, India	CM 202 X SKV 50
266	DH-388	International Maize and Wheat Improvement Center (CIMMYT), Hyderabad, Telangana, India	CM 202 X SKV 50
267	CML-151	International Maize and Wheat Improvement Center (CIMMYT), Hyderabad, Telangana, India	(NPH-28-1/G25)/NPH-28-1)-1-2-1-1-3-1-B
268	CM-300	International Maize and Wheat Improvement Center (CIMMYT), Hyderabad, Telangana, India	USA/ACC No.2132 (Alm)-3-2-f-#-13-#- -bulk
269	76971(PC)	All India Coordinated Research Project (AICRP), MAIZE, Mandya, Karnataka, India	INDIMYT308
270	72116-1	Sher-e-Kashmir University of Agricultural Sciences and Technology of Jammu (SKUAST-Jammu), India	Indimyt-300-A
271	72116/61391	Sher-e-Kashmir University of Agricultural Sciences and Technology of Jammu (SKUAST-Jammu), India	Indimyt-300-A
272	71604-1	Sher-e-Kashmir University of Agricultural Sciences and Technology of Jammu (SKUAST-Jammu), India	DMEL 156
273	70571-1	Sher-e-Kashmir University of Agricultural Sciences and Technology of Jammu (SKUAST-Jammu), India	IMLSB-2162
274	70464-1	Sher-e-Kashmir University of Agricultural Sciences and Technology of Jammu (SKUAST-Jammu), India	EC610582ÄÄÄ
275	4085	All India Coordinated Research Project (AICRP), MAIZE, Mandya, Karnataka, India	SKV 50 X MAI 105
276	4073.-1-1	All India Coordinated Research Project (AICRP), MAIZE, Mandya, Karnataka, India	SKV 50 X MAI 105
277	1859	All India Coordinated Research Project (AICRP), MAIZE, Mandya, Karnataka, India	DMRHP-1402
278	1297	All India Coordinated Research Project (AICRP), MAIZE, Mandya, Karnataka, India	DMRHP-1402
279	1926026	Indian Institute of Maize Research (IIMR) Winter Nursery Center, Hyderabad, Telangana, India	[3729, [3474, (3, LM19/HKI163)/*LM19]/*LM19]-2730
280	1926024	Indian Institute of Maize Research (IIMR) Winter Nursery Center, Hyderabad, Telangana, India	[1695, [3320, LM19*/(1or 6, LM19/CIMMYT5)]/*LM19]-2618
281	1926023	Indian Institute of Maize Research (IIMR) Winter Nursery Center, Hyderabad, Telangana, India	[1633, [3320, LM19*/(1or 6, LM19/CIMMYT5)]/*LM19]-2416
282	1926022	Indian Institute of Maize Research (IIMR) Winter Nursery Center, Hyderabad, Telangana, India	[1633, [3320, LM19*/(1or 6, LM19/CIMMYT5)]/*LM19]-2462
283	1926021	Indian Institute of Maize Research (IIMR) Winter Nursery Center, Hyderabad, Telangana, India	[1566, [2763, (10, LM19/LPA2)/*LM19]/*LM19]-2290
284	1926020	Indian Institute of Maize Research (IIMR) Winter Nursery Center, Hyderabad, Telangana, India	[1599, [2763, (10, LM19/LPA2)/*LM19]/*LM19]-4545
285	1926018	Indian Institute of Maize Research (IIMR) Winter Nursery Center, Hyderabad, Telangana, India	[1349, [3821, LM14*/(4, LM14/CIMMYT5)]/*LM14]-1078
286	1926017	Indian Institute of Maize Research (IIMR) Winter Nursery Center, Hyderabad, Telangana, India	[1349, [3821, LM14*/(4, LM14/CIMMYT5)]/*LM14]-1101
287	1926013	Indian Institute of Maize Research (IIMR) Winter Nursery Center, Hyderabad, Telangana, India	[551, [4091, (7, LM13/HKI163)/*LM13]/*LM13]-953
288	1926011	Indian Institute of Maize Research (IIMR) Winter Nursery Center, Hyderabad, Telangana, India	[3018, [3532, LM13*/(1, LM13/CIMMYT5)]/*LM13]-842
289	1926010	Indian Institute of Maize Research (IIMR) Winter Nursery Center, Hyderabad, Telangana, India	[3046, [3532, LM13*/(1, LM13/CIMMYT5)]/*LM13]-4078
290	1926008	Indian Institute of Maize Research (IIMR) Winter Nursery Center, Hyderabad, Telangana, India	[3018, [3532, LM13*/(1, LM13/CIMMYT5)]/*LM13]-801
291	1926007	Indian Institute of Maize Research (IIMR) Winter Nursery Center, Hyderabad, Telangana, India	[3018, [3532, LM13*/(1, LM13/CIMMYT5)]/*LM13]-801
292	1926006	Indian Institute of Maize Research (IIMR) Winter Nursery Center, Hyderabad, Telangana, India	[3018, [3532, LM13*/(1, LM13/CIMMYT5)]/*LM13]-810
293	1926005	Indian Institute of Maize Research (IIMR) Winter Nursery Center, Hyderabad, Telangana, India	[222, [968, LM13*/(8, LM13/LPA2)]/*LM13]-4465
294	1926004	Indian Institute of Maize Research (IIMR) Winter Nursery Center, Hyderabad, Telangana, India	[61, [968, LM13*/(8, LM13/LPA2)]/*LM13]-494
295	1926003	Indian Institute of Maize Research (IIMR) Winter Nursery Center, Hyderabad, Telangana, India	[61, [968, LM13*/(8, LM13/LPA2)]/*LM13]-494
296	1926002	Indian Institute of Maize Research (IIMR) Winter Nursery Center, Hyderabad, Telangana, India	[61, [968, LM13*/(8, LM13/LPA2)]/*LM13]-507
297	1926001	Indian Institute of Maize Research (IIMR) Winter Nursery Center, Hyderabad, Telangana, India	[61, [968, LM13*/(8, LM13/LPA2)]/*LM13]-507
298	527493	All India Coordinated Research Project (AICRP), MAIZE, Mandya, Karnataka, India	SKV 50 X MAI 137
299	520022	All India Coordinated Research Project (AICRP), MAIZE, Mandya, Karnataka, India	SKV 50 X MAI 137
300	52366	All India Coordinated Research Project (AICRP), MAIZE, Mandya, Karnataka, India	MAI 137 X MAI 105
301	52348	Indian Institute of Maize Research (IIMR) Winter Nursery Center, Hyderabad, Telangana, India	JCSCH62/8(A)
302	52347	Indian Institute of Maize Research (IIMR) Winter Nursery Center, Hyderabad, Telangana, India	JCSO62CH8
303	52283	Indian Institute of Maize Research (IIMR) Winter Nursery Center, Hyderabad, Telangana, India	HEYPOOL-211
304	52242	Indian Institute of Maize Research (IIMR) Winter Nursery Center, Hyderabad, Telangana, India	HKI1352
305	52188	Indian Institute of Maize Research (IIMR) Winter Nursery Center, Hyderabad, Telangana, India	G18SEQC5F76
306	52167	Indian Institute of Maize Research (IIMR) Winter Nursery Center, Hyderabad, Telangana, India	CLQ-RCY946 X CML-150
307	45061	Indian Institute of Maize Research (IIMR) Winter Nursery Center, Hyderabad, Telangana, India	900M-N-09156-1
308	40415	Indian Institute of Maize Research (IIMR) Winter Nursery Center, Hyderabad, Telangana, India	130941S87
309	40223	Indian Institute of Maize Research (IIMR) Winter Nursery Center, Hyderabad, Telangana, India	WOSC (S1)
310	40061	Indian Institute of Maize Research (IIMR) Winter Nursery Center, Hyderabad, Telangana, India	900M-N-09156-1
311	40027	Indian Institute of Maize Research (IIMR) Winter Nursery Center, Hyderabad, Telangana, India	115-08-01
312	40019	Indian Institute of Maize Research (IIMR) Winter Nursery Center, Hyderabad, Telangana, India	PANT2013K1035
313	33174	Indian Institute of Maize Research (IIMR) Winter Nursery Center, Hyderabad, Telangana, India	WINPOP21-2
314	32079	Indian Institute of Maize Research (IIMR) Winter Nursery Center, Hyderabad, Telangana, India	WNCDMR19RYD
315	32029	Indian Institute of Maize Research (IIMR) Winter Nursery Center, Hyderabad, Telangana, India	WNCDMR10RYFWS
316	17206	All India Coordinated Research Project (AICRP), MAIZE, Mandya, Karnataka, India	MAI 105 X NAI 137
317	12738	Indian Institute of Maize Research (IIMR) Winter Nursery Center, Hyderabad, Telangana, India	IC573121
SC**	African Tall	The Mahatma Phule Krishi Vidyapeeth (MPKV), Rahuri, India	Composite derived from 11 inbreds
Entries* (Full Names)
MAI	MA=Mandya; I= Inbred Line
NAI	NA=Nagenahalli ; I= Inbred Line
SKV	SKV=Inbred line received from or developed by Surinder Kumar Vasal (SKV)
QPM	QPM=Quality Protein Maize
CAL	CAL=CIMMYT (International Maize and Wheat Improvement Centre) Advanced Line (CAL)
V	V=Maize Inbred line developed by Vivekananda Parvatiya Krishi Anusandhan Sansthan (V) of Indian Council of Agricultural Research
SN	SN=Maize inbred line developed by Dr. Sudha Nair (SN)
QMSC	QMSC= Maize inbred line developed by crossing QPM Maize (QM) inbred line with Sweet Corn (SC) inbred line
PT	PT=Maize inbred line from Pantnagar (PT)
MAI-E2	MA=Mandya; E=Ear; ; I= Inbred Line
HKI	HKI=Haryana-Karnal Inbred line
CM	CM=Coordinated Maize (CM)
Z	Z=Maize inbred line developed by Dr. Zaidi (Z) from CIMMYT
SPS	Single Plant Source
KU	KU=Kasetsart University
DH	DH=Doubled Haploid (DH) inbred line
NAC	NA=Nagenahalli; C=Composite
SC	SC=Sweet Corn
SC-P	SC=Sweet Corn; P=Plant
POP-1(PC)	POP=Popcorn; PC=popcorn
FSR	FSR+Fuzarium Stalk Rot resistant inbred line sof maize
CML	CML=CIMMYT (International Maize and Wheat Improvement Centre) Maize Inbred Line
PC	PC=Popcorn
SC**	Susceptible Check
